# Supplementary material for: The Metallotolerance and Biosorption of As(V) and Cr(VI) by Black Fungi
Source: J Fungi (Basel). 2024 Jan 5;10(1):47. doi: 10.3390/jof10010047 (PMC10817489; doi:10.3390/jof10010047)
Supplement: Supplementary file 1 [file jof-10-00047-s001.zip]

Archive with 1 entries (1 files):
- Table S1_Metallotoletance.xlsx
