# Supplementary material for: The Metallotolerance and Biosorption of As(V) and Cr(VI) by Black Fungi
Source: J Fungi (Basel). 2024 Jan 5;10(1):47. doi: 10.3390/jof10010047 (PMC10817489; doi:10.3390/jof10010047)
Supplement: Supplementary file 1 [file jof-10-00047-s001.zip › Table S1_Metallotoletance.xlsx]

## Sheet: 6222
	Aulographina pinorum
	6222
Arsenic As(V)
		Colony diameter (mm)								TI
	Time (day)	1	2	3	4	5	6	Average	SD	1	2	3	4	5	6	Average	SD
	7	5	4	3	4	4	4	4	0.632456	1.25	1	0.75	1	1	1	1	0.144338
	15	7	6	5	6	6	6	6	0.632456	1.16667	1	0.833333	1	1	1	1	0.096225
Control	30	11	10	11	10	10	10	10.3333	0.516398	1.06452	0.967742	1.06452	0.967742	0.967742	0.967742	1	0.0456198
	45	12	14	15	14	12	12	13.1667	1.32916	0.911392	1.06329	1.13924	1.06329	0.911392	0.911392	1	0.0921533
	60	15	16	15	17	15	15	15.5	0.83666	0.967742	1.03226	0.967742	1.09677	0.967742	0.967742	1	0.049275
	7	4	4	4	3	4	3	3.66667	0.516398	1	1	1	0.75	1	0.75	0.916667	0.117851
	15	5	4	4	4	4	4	4.16667	0.408248	0.833333	0.666667	0.666667	0.666667	0.666667	0.666667	0.694444	0.062113
2.5 g/L	30	8	6	6	6	6	6	6.33333	0.816497	0.774194	0.580645	0.580645	0.580645	0.580645	0.580645	0.612903	0.0721312
	45	10	9	8	10	9	9	9.16667	0.752773	0.759494	0.683544	0.607595	0.759494	0.683544	0.683544	0.696203	0.0521912
	60	11	10	10	10	10	10	10.1667	0.408248	0.709677	0.645161	0.645161	0.645161	0.645161	0.645161	0.655914	0.0240437
	7	2	4	3	4	4	4	3.5	0.83666	0.5	1	0.75	1	1	1	0.875	0.190941
	15	2	4	3	4	4	5	3.66667	1.0328	0.333333	0.666667	0.5	0.666667	0.666667	0.833333	0.611111	0.157135
5.0 g/L	30	3	4	4	5	4	5	4.16667	0.752773	0.290323	0.387097	0.387097	0.483871	0.387097	0.483871	0.403226	0.0665017
	45	4	5	5	5	5	5	4.83333	0.408248	0.303797	0.379747	0.379747	0.379747	0.379747	0.379747	0.367089	0.0283047
	60	5	6	5	5	5	6	5.33333	0.516398	0.322581	0.387097	0.322581	0.322581	0.322581	0.387097	0.344086	0.0304132
	7	4	3	3	3	4	3	3.33333	0.516398	1	0.75	0.75	0.75	1	0.75	0.833333	0.117851
	15	4	3	3	3	4	3	3.33333	0.516398	0.666667	0.5	0.5	0.5	0.666667	0.5	0.555556	0.0785674
7.5 g/L	30	4	4	4	4	4	4	4	0	0.387097	0.387097	0.387097	0.387097	0.387097	0.387097	0.387097	5.55112e-17
	45	5	4	4	4	4	4	4.16667	0.408248	0.379747	0.303797	0.303797	0.303797	0.303797	0.303797	0.316456	0.0283047
	60	5	4	4	5	4	4	4.33333	0.516398	0.322581	0.258065	0.258065	0.322581	0.258065	0.258065	0.27957	0.0304132
	7	2	3	2	3	2	2	2.33333	0.516398	0.5	0.75	0.5	0.75	0.5	0.5	0.583333	0.117851
	15	2	3	2	3	2	2	2.33333	0.516398	0.333333	0.5	0.333333	0.5	0.333333	0.333333	0.388889	0.0785674
10.0 g/L	30	3	3	3	3	3	2	2.83333	0.408248	0.290323	0.290323	0.290323	0.290323	0.290323	0.193548	0.274194	0.0360656
	45	3	3	3	3	3	2	2.83333	0.408248	0.227848	0.227848	0.227848	0.227848	0.227848	0.151899	0.21519	0.0283047
	60	3	3	3	3	3	2	2.83333	0.408248	0.193548	0.193548	0.193548	0.193548	0.193548	0.129032	0.182796	0.0240437
	7	2	2	3	1	4	5	2.83333	1.47196	0.5	0.5	0.75	0.25	1	1.25	0.708333	0.335927
	15	2	2	3	1	4	5	2.83333	1.47196	0.333333	0.333333	0.5	0.166667	0.666667	0.833333	0.472222	0.223952
12.5 g/L	30	2	3	4	1	4	5	3.16667	1.47196	0.193548	0.290323	0.387097	0.0967742	0.387097	0.483871	0.306452	0.130036
	45	2	3	4	1	4	5	3.16667	1.47196	0.151899	0.227848	0.303797	0.0759494	0.303797	0.379747	0.240506	0.102054
	60	2	3	4	1	4	5	3.16667	1.47196	0.129032	0.193548	0.258065	0.0645161	0.258065	0.322581	0.204301	0.0866909
Chromium Cr(VI)
		Colony diameter (mm)								TI
	Time (day)	1	2	3	4	5	6	Average	SD	1	2	3	4	5	6	Average	SD
	7	5	4	3	4	4	4	4	0.632456	1.25	1	0.75	1	1	1	1	0.144338
	15	7	6	5	6	6	6	6	0.632456	1.16667	1	0.833333	1	1	1	1	0.096225
Control	30	11	10	11	10	10	10	10.3333	0.516398	1.06452	0.967742	1.06452	0.967742	0.967742	0.967742	1	0.0456198
	45	12	14	15	14	12	12	13.1667	1.32916	0.911392	1.06329	1.13924	1.06329	0.911392	0.911392	1	0.0921533
	60	15	16	15	17	15	15	15.5	0.83666	0.967742	1.03226	0.967742	1.09677	0.967742	0.967742	1	0.049275
	7	2	2	3	2	2	3	2.33333	0.516398	0.5	0.5	0.75	0.5	0.5	0.75	0.583333	0.117851
	15	2	2	3	2	2	3	2.33333	0.516398	0.333333	0.333333	0.5	0.333333	0.333333	0.5	0.388889	0.0785674
0.1 g/L	30	2	2	3	2	2	3	2.33333	0.516398	0.193548	0.193548	0.290323	0.193548	0.193548	0.290323	0.225806	0.0456198
	45	2	2	3	2	2	3	2.33333	0.516398	0.151899	0.151899	0.227848	0.151899	0.151899	0.227848	0.177215	0.0358029
	60	2	2	3	2	2	3	2.33333	0.516398	0.129032	0.129032	0.193548	0.129032	0.129032	0.193548	0.150538	0.0304132
	7	3	2	3	2	3	3	2.66667	0.516398	0.75	0.5	0.75	0.5	0.75	0.75	0.666667	0.117851
	15	3	2	3	2	3	3	2.66667	0.516398	0.5	0.333333	0.5	0.333333	0.5	0.5	0.444444	0.0785674
0.5 g/L	30	3	2	3	2	3	3	2.66667	0.516398	0.290323	0.193548	0.290323	0.193548	0.290323	0.290323	0.258065	0.0456198
	45	3	2	3	2	3	3	2.66667	0.516398	0.227848	0.151899	0.227848	0.151899	0.227848	0.227848	0.202532	0.0358029
	60	3	2	3	2	3	3	2.66667	0.516398	0.193548	0.129032	0.193548	0.129032	0.193548	0.193548	0.172043	0.0304132
	7	3	4	3	2	3	3	3	0.632456	0.75	1	0.75	0.5	0.75	0.75	0.75	0.144338
	15	3	4	3	2	3	3	3	0.632456	0.5	0.666667	0.5	0.333333	0.5	0.5	0.5	0.096225
1.0 g/L	30	3	4	3	2	3	3	3	0.632456	0.290323	0.387097	0.290323	0.193548	0.290323	0.290323	0.290323	0.0558726
	45	3	4	3	2	3	3	3	0.632456	0.227848	0.303797	0.227848	0.151899	0.227848	0.227848	0.227848	0.0438494
	60	3	4	3	2	3	3	3	0.632456	0.193548	0.258065	0.193548	0.129032	0.193548	0.193548	0.193548	0.0372484
	7	3	2	3	2	3	2	2.5	0.547723	0.75	0.5	0.75	0.5	0.75	0.5	0.625	0.125
	15	3	2	3	2	3	2	2.5	0.547723	0.5	0.333333	0.5	0.333333	0.5	0.333333	0.416667	0.0833333
2.5 g/L	30	3	2	3	2	3	2	2.5	0.547723	0.290323	0.193548	0.290323	0.193548	0.290323	0.193548	0.241935	0.0483871
	45	3	2	3	2	3	2	2.5	0.547723	0.227848	0.151899	0.227848	0.151899	0.227848	0.151899	0.189873	0.0379747
	60	3	2	3	2	3	2	2.5	0.547723	0.193548	0.129032	0.193548	0.129032	0.193548	0.129032	0.16129	0.0322581

## Sheet: 6230
	Aulographina pinorum
	6230
Arsenic As(V)
		Colony diameter (mm)								TI
	Time (day)	1	2	3	4	5	6	Average	SD	1	2	3	4	5	6	Average	SD
	7	7	7	4	4	5	5	5.33333	1.36626	1.3125	1.3125	0.75	0.75	0.9375	0.9375	1	0.233854
	15	9	10	7	6	7	7	7.66667	1.50555	1.17391	1.30435	0.913043	0.782609	0.913043	0.913043	1	0.179265
Control	30	14	15	11	10	11	11	12	2	1.16667	1.25	0.916667	0.833333	0.916667	0.916667	1	0.152145
	45	15	16	12	13	13	13	13.6667	1.50555	1.09756	1.17073	0.878049	0.95122	0.95122	0.95122	1	0.100564
	60	16	17	14	14	14	14	14.8333	1.32916	1.07865	1.14607	0.94382	0.94382	0.94382	0.94382	1	0.081799
	7	2	2	3	3	4	3	2.83333	0.752773	0.375	0.375	0.5625	0.5625	0.75	0.5625	0.53125	0.128847
	15	3	4	4	3	5	4	3.83333	0.752773	0.391304	0.521739	0.521739	0.391304	0.652174	0.521739	0.5	0.0896327
2.5 g/L	30	5	5	6	5	6	5	5.33333	0.516398	0.416667	0.416667	0.5	0.416667	0.5	0.416667	0.444444	0.0392837
	45	6	6	7	6	7	6	6.33333	0.516398	0.439024	0.439024	0.512195	0.439024	0.512195	0.439024	0.463415	0.034493
	60	6	6	7	6	7	6	6.33333	0.516398	0.404494	0.404494	0.47191	0.404494	0.47191	0.404494	0.426966	0.0317801
	7	2	4	2	2	3	2	2.5	0.83666	0.375	0.75	0.375	0.375	0.5625	0.375	0.46875	0.143205
	15	3	4	3	2	4	3	3.16667	0.752773	0.391304	0.521739	0.391304	0.26087	0.521739	0.391304	0.413043	0.0896327
5.0 g/L	30	4	5	3	3	6	3	4	1.26491	0.333333	0.416667	0.25	0.25	0.5	0.25	0.333333	0.096225
	45	5	6	5	4	6	3	4.83333	1.16905	0.365854	0.439024	0.365854	0.292683	0.439024	0.219512	0.353659	0.0780869
	60	5	6	5	4	7	4	5.16667	1.16905	0.337079	0.404494	0.337079	0.269663	0.47191	0.269663	0.348315	0.0719452
	7	3	4	2	2	4	3	3	0.894427	0.5625	0.75	0.375	0.375	0.75	0.5625	0.5625	0.153093
	15	3	4	2	2	4	3	3	0.894427	0.391304	0.521739	0.26087	0.26087	0.521739	0.391304	0.391304	0.1065
7.5 g/L	30	3	4	3	2	4	3	3.16667	0.752773	0.25	0.333333	0.25	0.166667	0.333333	0.25	0.263889	0.0572654
	45	4	4	3	2	4	3	3.33333	0.816497	0.292683	0.292683	0.219512	0.146341	0.292683	0.219512	0.243902	0.0545382
	60	4	4	3	2	4	3	3.33333	0.816497	0.269663	0.269663	0.202247	0.134831	0.269663	0.202247	0.224719	0.0502487
	7	4	3	3	3	3	3	3.16667	0.408248	0.75	0.5625	0.5625	0.5625	0.5625	0.5625	0.59375	0.0698771
	15	4	3	3	3	3	3	3.16667	0.408248	0.521739	0.391304	0.391304	0.391304	0.391304	0.391304	0.413043	0.0486102
10.0 g/L	30	4	3	3	3	3	3	3.16667	0.408248	0.333333	0.25	0.25	0.25	0.25	0.25	0.263889	0.0310565
	45	4	3	3	3	3	3	3.16667	0.408248	0.292683	0.219512	0.219512	0.219512	0.219512	0.219512	0.231707	0.0272691
	60	4	3	3	3	3	3	3.16667	0.408248	0.269663	0.202247	0.202247	0.202247	0.202247	0.202247	0.213483	0.0251244
	7	2	3	2	4	2	3	2.66667	0.816497	0.375	0.5625	0.375	0.75	0.375	0.5625	0.5	0.139754
	15	2	3	2	4	2	3	2.66667	0.816497	0.26087	0.391304	0.26087	0.521739	0.26087	0.391304	0.347826	0.0972203
12.5 g/L	30	2	3	2	4	2	3	2.66667	0.816497	0.166667	0.25	0.166667	0.333333	0.166667	0.25	0.222222	0.062113
	45	2	3	2	4	2	3	2.66667	0.816497	0.146341	0.219512	0.146341	0.292683	0.146341	0.219512	0.195122	0.0545382
	60	2	3	2	4	2	3	2.66667	0.816497	0.134831	0.202247	0.134831	0.269663	0.134831	0.202247	0.179775	0.0502487
Chromium Cr(VI)
		Colony diameter (mm)								TI
	Time (day)	1	2	3	4	5	6	Average	SD	1	2	3	4	5	6	Average	SD
	7	7	7	4	4	5	5	5.33333	1.36626	1.3125	1.3125	0.75	0.75	0.9375	0.9375	1	0.233854
	15	9	10	7	6	7	7	7.66667	1.50555	1.17391	1.30435	0.913043	0.782609	0.913043	0.913043	1	0.179265
Control	30	14	15	11	10	11	11	12	2	1.16667	1.25	0.916667	0.833333	0.916667	0.916667	1	0.152145
	45	15	16	12	13	13	13	13.6667	1.50555	1.09756	1.17073	0.878049	0.95122	0.95122	0.95122	1	0.100564
	60	16	17	14	14	14	14	14.8333	1.32916	1.07865	1.14607	0.94382	0.94382	0.94382	0.94382	1	0.081799
	7	2	3	4	2	2	3	2.66667	0.816497	0.375	0.5625	0.75	0.375	0.375	0.5625	0.5	0.139754
	15	2	3	4	2	2	3	2.66667	0.816497	0.26087	0.391304	0.521739	0.26087	0.26087	0.391304	0.347826	0.0972203
0.1 g/L	30	2	3	4	2	2	3	2.66667	0.816497	0.166667	0.25	0.333333	0.166667	0.166667	0.25	0.222222	0.062113
	45	2	3	4	2	2	3	2.66667	0.816497	0.146341	0.219512	0.292683	0.146341	0.146341	0.219512	0.195122	0.0545382
	60	2	3	4	2	2	3	2.66667	0.816497	0.134831	0.202247	0.269663	0.134831	0.134831	0.202247	0.179775	0.0502487
	7	3	2	3	2	1	3	2.33333	0.816497	0.5625	0.375	0.5625	0.375	0.1875	0.5625	0.4375	0.139754
	15	3	2	3	2	1	3	2.33333	0.816497	0.391304	0.26087	0.391304	0.26087	0.130435	0.391304	0.304348	0.0972203
0.5 g/L	30	3	2	3	2	1	3	2.33333	0.816497	0.25	0.166667	0.25	0.166667	0.0833333	0.25	0.194444	0.062113
	45	3	2	3	2	1	3	2.33333	0.816497	0.219512	0.146341	0.219512	0.146341	0.0731707	0.219512	0.170732	0.0545382
	60	3	2	3	2	1	3	2.33333	0.816497	0.202247	0.134831	0.202247	0.134831	0.0674157	0.202247	0.157303	0.0502487
	7	3	4	3	2	3	3	3	0.632456	0.5625	0.75	0.5625	0.375	0.5625	0.5625	0.5625	0.108253
	15	3	4	3	2	3	3	3	0.632456	0.391304	0.521739	0.391304	0.26087	0.391304	0.391304	0.391304	0.0753066
1.0 g/L	30	3	4	3	2	3	3	3	0.632456	0.25	0.333333	0.25	0.166667	0.25	0.25	0.25	0.0481125
	45	3	4	3	2	3	3	3	0.632456	0.219512	0.292683	0.219512	0.146341	0.219512	0.219512	0.219512	0.0422451
	60	3	4	3	2	3	3	3	0.632456	0.202247	0.269663	0.202247	0.134831	0.202247	0.202247	0.202247	0.0389225
	7	3	2	3	3	3	2	2.66667	0.516398	0.5625	0.375	0.5625	0.5625	0.5625	0.375	0.5	0.0883883
	15	3	2	3	3	3	2	2.66667	0.516398	0.391304	0.26087	0.391304	0.391304	0.391304	0.26087	0.347826	0.0614875
2.5 g/L	30	3	2	3	3	3	2	2.66667	0.516398	0.25	0.166667	0.25	0.25	0.25	0.166667	0.222222	0.0392837
	45	3	2	3	3	3	2	2.66667	0.516398	0.219512	0.146341	0.219512	0.219512	0.219512	0.146341	0.195122	0.034493
	60	3	2	3	3	3	2	2.66667	0.516398	0.202247	0.134831	0.202247	0.202247	0.202247	0.134831	0.179775	0.0317801

## Sheet: 6213
	Aureobasidium melanogenum
	6213
Arsenic As(V)
		Colony diameter (mm)								TI
	Time (day)	1	2	3	4	5	6	Average	SD	1	2	3	4	5	6	Average	SD
	7	16	18	19	20	20	16	18.1667	1.83485	0.880734	0.990826	1.04587	1.10092	1.10092	0.880734	1	0.0922007
	15	18	19	21	22	23	18	20.1667	2.13698	0.892562	0.942149	1.04132	1.09091	1.1405	0.892562	1	0.0967331
Control	30	22	23	23	24	24	22	23	0.894427	0.956522	1	1	1.04348	1.04348	0.956522	1	0.0354999
	45	25	25	27	28	27	25	26.1667	1.32916	0.955414	0.955414	1.03185	1.07006	1.03185	0.955414	1	0.0463701
	60	29	28	31	32	29	28	29.5	1.64317	0.983051	0.949153	1.05085	1.08475	0.983051	0.949153	1	0.0508475
	7	6	7	8	7	7	6	6.83333	0.752773	0.330275	0.385321	0.440367	0.385321	0.385321	0.330275	0.376147	0.0378267
	15	8	10	10	9	10	8	9.16667	0.983192	0.396694	0.495868	0.495868	0.446281	0.495868	0.396694	0.454545	0.0445055
2.5 g/L	30	11	12	12	11	12	10	11.3333	0.816497	0.478261	0.521739	0.521739	0.478261	0.521739	0.434783	0.492754	0.0324068
	45	14	15	15	15	14	13	14.3333	0.816497	0.535032	0.573248	0.573248	0.573248	0.535032	0.496815	0.547771	0.0284849
	60	18	17	18	18	17	18	17.6667	0.516398	0.610169	0.576271	0.610169	0.610169	0.576271	0.610169	0.59887	0.0159798
	7	5	4	4	5	4	3	4.16667	0.752773	0.275229	0.220183	0.220183	0.275229	0.220183	0.165138	0.229358	0.0378267
	15	7	6	6	7	6	6	6.33333	0.516398	0.347107	0.297521	0.297521	0.347107	0.297521	0.297521	0.31405	0.0233754
5.0 g/L	30	8	7	7	9	8	8	7.83333	0.752773	0.347826	0.304348	0.304348	0.391304	0.347826	0.347826	0.34058	0.0298776
	45	8	7	7	9	8	8	7.83333	0.752773	0.305732	0.267516	0.267516	0.343949	0.305732	0.305732	0.299363	0.0262618
	60	8	7	7	9	8	8	7.83333	0.752773	0.271186	0.237288	0.237288	0.305085	0.271186	0.271186	0.265537	0.0232944
	7	4	3	3	3	4	4	3.5	0.547723	0.220183	0.165138	0.165138	0.165138	0.220183	0.220183	0.192661	0.0275229
	15	6	5	5	4	5	6	5.16667	0.752773	0.297521	0.247934	0.247934	0.198347	0.247934	0.297521	0.256198	0.0340753
7.5 g/L	30	7	7	7	6	6	7	6.66667	0.516398	0.304348	0.304348	0.304348	0.26087	0.26087	0.304348	0.289855	0.0204958
	45	7	7	7	6	6	7	6.66667	0.516398	0.267516	0.267516	0.267516	0.229299	0.229299	0.267516	0.254777	0.0180155
	60	7	7	7	6	6	7	6.66667	0.516398	0.237288	0.237288	0.237288	0.20339	0.20339	0.237288	0.225989	0.0159798
	7	4	4	3	3	3	3	3.33333	0.516398	0.220183	0.220183	0.165138	0.165138	0.165138	0.165138	0.183486	0.0259489
	15	5	5	5	4	4	5	4.66667	0.516398	0.247934	0.247934	0.247934	0.198347	0.198347	0.247934	0.231405	0.0233754
10.0 g/L	30	5	5	5	4	4	5	4.66667	0.516398	0.217391	0.217391	0.217391	0.173913	0.173913	0.217391	0.202899	0.0204958
	45	5	5	5	4	4	5	4.66667	0.516398	0.191083	0.191083	0.191083	0.152866	0.152866	0.191083	0.178344	0.0180155
	60	5	5	5	4	4	5	4.66667	0.516398	0.169492	0.169492	0.169492	0.135593	0.135593	0.169492	0.158192	0.0159798
	7	4	3	2	2	3	4	3	0.894427	0.220183	0.165138	0.110092	0.110092	0.165138	0.220183	0.165138	0.0449448
	15	4	4	3	3	3	4	3.5	0.547723	0.198347	0.198347	0.14876	0.14876	0.14876	0.198347	0.173554	0.0247934
12.5 g/L	30	5	5	4	4	4	5	4.5	0.547723	0.217391	0.217391	0.173913	0.173913	0.173913	0.217391	0.195652	0.0217391
	45	5	5	4	4	4	5	4.5	0.547723	0.191083	0.191083	0.152866	0.152866	0.152866	0.191083	0.171975	0.0191083
	60	5	5	4	4	4	5	4.5	0.547723	0.169492	0.169492	0.135593	0.135593	0.135593	0.169492	0.152542	0.0169492
Chromium Cr(VI)
		Colony diameter (mm)								TI
	Time (day)	1	2	3	4	5	6	Average	SD	1	2	3	4	5	6	Average	SD
	7	16	18	19	20	20	16	18.1667	1.83485	0.880734	0.990826	1.04587	1.10092	1.10092	0.880734	1	0.101001
	15	18	19	21	22	23	18	20.1667	2.13698	0.892562	0.942149	1.04132	1.09091	1.1405	0.892562	1	0.105966
control	30	22	23	23	24	24	22	23	0.894427	0.956522	1	1	1.04348	1.04348	0.956522	1	0.0388881
	45	25	25	27	28	27	25	26.1667	1.32916	0.955414	0.955414	1.03185	1.07006	1.03185	0.955414	1	0.0507959
	60	29	28	31	32	29	28	29.5	1.64317	0.983051	0.949153	1.05085	1.08475	0.983051	0.949153	1	0.0557006
	7	4	3	4	3	3	4	3.5	0.547723	0.220183	0.165138	0.220183	0.165138	0.165138	0.220183	0.192661	0.0301499
	15	9	8	10	10	9	11	9.5	1.04881	0.446281	0.396694	0.495868	0.495868	0.446281	0.545455	0.471074	0.0520071
0.1 g/l	30	17	15	12	12	13	14	13.8333	1.94079	0.73913	0.652174	0.521739	0.521739	0.565217	0.608696	0.601449	0.0843822
	45	23	21	22	22	22	21	21.8333	0.752773	0.878981	0.802548	0.840764	0.840764	0.840764	0.802548	0.834395	0.0287684
	60	29	28	28	28	29	27	28.1667	0.752773	0.983051	0.949153	0.949153	0.949153	0.983051	0.915254	0.954802	0.0255177
	7	4	4	4	3	5	6	4.33333	1.0328	0.220183	0.220183	0.220183	0.165138	0.275229	0.330275	0.238532	0.0568511
	15	4	4	4	3	5	6	4.33333	1.0328	0.198347	0.198347	0.198347	0.14876	0.247934	0.297521	0.214876	0.051213
0.5 g/l	30	4	4	4	3	5	6	4.33333	1.0328	0.173913	0.173913	0.173913	0.130435	0.217391	0.26087	0.188406	0.0449042
	45	11	4	9	8	10	13	9.16667	3.0605	0.420382	0.152866	0.343949	0.305732	0.382166	0.496815	0.350318	0.116962
	60	21	11	19	17	18	22	18	3.89872	0.711864	0.372881	0.644068	0.576271	0.610169	0.745763	0.610169	0.13216
	7	3	4	5	4	4	5	4.16667	0.752773	0.165138	0.220183	0.275229	0.220183	0.220183	0.275229	0.229358	0.041437
	15	3	4	5	4	4	5	4.16667	0.752773	0.14876	0.198347	0.247934	0.198347	0.198347	0.247934	0.206612	0.0373276
1.0 g/l	30	3	4	5	4	4	5	4.16667	0.752773	0.130435	0.173913	0.217391	0.173913	0.173913	0.217391	0.181159	0.0327292
	45	3	4	5	4	4	5	4.16667	0.752773	0.11465	0.152866	0.191083	0.152866	0.152866	0.191083	0.159236	0.0287684
	60	3	4	5	4	4	5	4.16667	0.752773	0.101695	0.135593	0.169492	0.135593	0.135593	0.169492	0.141243	0.0255177
	7	4	3	4	4	4	3	3.66667	0.516398	0.220183	0.165138	0.220183	0.220183	0.220183	0.165138	0.201835	0.0284256
	15	4	3	4	4	4	3	3.66667	0.516398	0.198347	0.14876	0.198347	0.198347	0.198347	0.14876	0.181818	0.0256065
2.5 g/l	30	4	3	4	4	4	3	3.66667	0.516398	0.173913	0.130435	0.173913	0.173913	0.173913	0.130435	0.15942	0.0224521
	45	4	3	4	4	4	3	3.66667	0.516398	0.152866	0.11465	0.152866	0.152866	0.152866	0.11465	0.140127	0.0197349
	60	4	3	4	4	4	3	3.66667	0.516398	0.135593	0.101695	0.135593	0.135593	0.135593	0.101695	0.124294	0.017505

## Sheet: 6234
	Aurobasidium melanogenum
	6234
Arsenic As(V)
		Colony diameter (mm)								TI
	Time (day)	1	2	3	4	5	6	Average	SD	1	2	3	4	5	6	Average	SD
	7	27	22	25	25	25	19	23.8333	2.85774	1.13287	0.923077	1.04895	1.04895	1.04895	0.797203	1	0.119905
	15	37	32	33	25	25	19	28.5	6.62571	1.29825	1.12281	1.15789	0.877193	0.877193	0.666667	1	0.232481
Control	30	40	35	33	35	30	29	33.6667	3.9833	1.18812	1.0396	0.980198	1.0396	0.891089	0.861386	1	0.118316
	45	40	37	35	38	34	32	36	2.89828	1.11111	1.02778	0.972222	1.05556	0.944444	0.888889	1	0.0805076
	60	40	37	35	38	34	32	36	2.89828	1.11111	1.02778	0.972222	1.05556	0.944444	0.888889	1	0.0805076
	7	12	10	10	12	11	10	10.8333	0.983192	0.503497	0.41958	0.41958	0.503497	0.461538	0.41958	0.454545	0.0412528
	15	21	19	14	22	23	17	19.3333	3.38625	0.736842	0.666667	0.491228	0.77193	0.807018	0.596491	0.678363	0.118816
2.5 g/L	30	25	22	16	25	26	20	22.3333	3.82971	0.742574	0.653465	0.475248	0.742574	0.772277	0.594059	0.663366	0.113754
	45	26	22	17	25	26	21	22.8333	3.54495	0.722222	0.611111	0.472222	0.694444	0.722222	0.583333	0.634259	0.0984708
	60	26	22	17	25	26	21	22.8333	3.54495	0.722222	0.611111	0.472222	0.694444	0.722222	0.583333	0.634259	0.0984708
	7	10	10	5	10	10	9	9	2	0.41958	0.41958	0.20979	0.41958	0.41958	0.377622	0.377622	0.0839161
	15	12	11	8	12	12	10	10.8333	1.60208	0.421053	0.385965	0.280702	0.421053	0.421053	0.350877	0.380117	0.0562134
5.0 g/L	30	14	14	10	13	13	12	12.6667	1.50555	0.415842	0.415842	0.29703	0.386139	0.386139	0.356436	0.376238	0.0447192
	45	14	14	10	13	13	12	12.6667	1.50555	0.388889	0.388889	0.277778	0.361111	0.361111	0.333333	0.351852	0.0418207
	60	14	14	10	13	13	12	12.6667	1.50555	0.388889	0.388889	0.277778	0.361111	0.361111	0.333333	0.351852	0.0418207
	7	9	9	8	9	10	9	9	0.632456	0.377622	0.377622	0.335664	0.377622	0.41958	0.377622	0.377622	0.0265366
	15	11	10	9	10	11	10	10.1667	0.752773	0.385965	0.350877	0.315789	0.350877	0.385965	0.350877	0.356725	0.0264131
7.5 g/L	30	12	12	11	12	15	11	12.1667	1.47196	0.356436	0.356436	0.326733	0.356436	0.445545	0.326733	0.361386	0.0437216
	45	12	12	11	12	15	11	12.1667	1.47196	0.333333	0.333333	0.305556	0.333333	0.416667	0.305556	0.337963	0.0408878
	60	12	12	11	12	15	11	12.1667	1.47196	0.333333	0.333333	0.305556	0.333333	0.416667	0.305556	0.337963	0.0408878
	7	9	6	9	9	9	9	8.5	1.22474	0.377622	0.251748	0.377622	0.377622	0.377622	0.377622	0.356643	0.0513879
	15	10	7	10	10	10	10	9.5	1.22474	0.350877	0.245614	0.350877	0.350877	0.350877	0.350877	0.333333	0.0429735
10.0 g/L	30	11	9	10	11	11	11	10.5	0.83666	0.326733	0.267327	0.29703	0.326733	0.326733	0.326733	0.311881	0.0248513
	45	11	9	10	11	11	11	10.5	0.83666	0.305556	0.25	0.277778	0.305556	0.305556	0.305556	0.291667	0.0232406
	60	11	9	10	11	11	11	10.5	0.83666	0.305556	0.25	0.277778	0.305556	0.305556	0.305556	0.291667	0.0232406
	7	10	9	9	9	10	9	9.33333	0.516398	0.41958	0.377622	0.377622	0.377622	0.41958	0.377622	0.391608	0.021667
	15	10	10	9	9	10	9	9.5	0.547723	0.350877	0.350877	0.315789	0.315789	0.350877	0.315789	0.333333	0.0192183
12.5 g/L	30	11	10	10	10	11	10	10.3333	0.516398	0.326733	0.29703	0.29703	0.29703	0.326733	0.29703	0.306931	0.0153385
	45	11	10	10	10	11	10	10.3333	0.516398	0.305556	0.277778	0.277778	0.277778	0.305556	0.277778	0.287037	0.0143444
	60	11	10	10	10	11	10	10.3333	0.516398	0.305556	0.277778	0.277778	0.277778	0.305556	0.277778	0.287037	0.0143444
Chromium Cr(VI)
		Colony diameter (mm)								TI
	Time (day)	1	2	3	4	5	6	Average	SD	1	2	3	4	5	6	Average	SD
	7	27	22	25	25	25	19	23.8333	2.85774	1.13287	0.923077	1.04895	1.04895	1.04895	0.797203	1	0.119905
	15	37	32	33	25	25	19	28.5	6.62571	1.29825	1.12281	1.15789	0.877193	0.877193	0.666667	1	0.232481
control	30	40	35	33	35	30	29	33.6667	3.9833	1.18812	1.0396	0.980198	1.0396	0.891089	0.861386	1	0.118316
	45	40	37	35	38	34	32	36	2.89828	1.11111	1.02778	0.972222	1.05556	0.944444	0.888889	1	0.0805076
	60	40	37	35	38	34	32	36	2.89828	1.11111	1.02778	0.972222	1.05556	0.944444	0.888889	1	0.0805076
	7	4	3	2	3	4	3	3.16667	0.752773	0.167832	0.125874	0.0839161	0.125874	0.167832	0.125874	0.132867	0.0315849
	15	4	3	2	3	4	3	3.16667	0.752773	0.140351	0.105263	0.0701754	0.105263	0.140351	0.105263	0.111111	0.0264131
0.1 g/l	30	4	3	2	3	4	3	3.16667	0.752773	0.118812	0.0891089	0.0594059	0.0891089	0.118812	0.0891089	0.0940594	0.0223596
	45	4	3	2	3	4	3	3.16667	0.752773	0.111111	0.0833333	0.0555556	0.0833333	0.111111	0.0833333	0.087963	0.0209104
	60	4	3	2	3	4	3	3.16667	0.752773	0.111111	0.0833333	0.0555556	0.0833333	0.111111	0.0833333	0.087963	0.0209104
	7	3	4	4	3	2	2	3	0.894427	0.125874	0.167832	0.167832	0.125874	0.0839161	0.0839161	0.125874	0.0375284
	15	3	4	4	3	2	2	3	0.894427	0.105263	0.140351	0.140351	0.105263	0.0701754	0.0701754	0.105263	0.0313834
0.5 g/l	30	3	4	4	3	2	2	3	0.894427	0.0891089	0.118812	0.118812	0.0891089	0.0594059	0.0594059	0.0891089	0.0265671
	45	3	4	4	3	2	2	3	0.894427	0.0833333	0.111111	0.111111	0.0833333	0.0555556	0.0555556	0.0833333	0.0248452
	60	3	4	4	3	2	2	3	0.894427	0.0833333	0.111111	0.111111	0.0833333	0.0555556	0.0555556	0.0833333	0.0248452
	7	2	4	3	2	2	4	2.83333	0.983192	0.0839161	0.167832	0.125874	0.0839161	0.0839161	0.167832	0.118881	0.0412528
	15	2	4	3	2	2	4	2.83333	0.983192	0.0701754	0.140351	0.105263	0.0701754	0.0701754	0.140351	0.0994152	0.034498
1.0 g/l	30	2	4	3	2	2	4	2.83333	0.983192	0.0594059	0.118812	0.0891089	0.0594059	0.0594059	0.118812	0.0841584	0.0292037
	45	2	4	3	2	2	4	2.83333	0.983192	0.0555556	0.111111	0.0833333	0.0555556	0.0555556	0.111111	0.0787037	0.0273109
	60	2	4	3	2	2	4	2.83333	0.983192	0.0555556	0.111111	0.0833333	0.0555556	0.0555556	0.111111	0.0787037	0.0273109
	7	2	3	4	3	3	3	3	0.632456	0.0839161	0.125874	0.167832	0.125874	0.125874	0.125874	0.125874	0.0265366
	15	2	3	4	3	3	3	3	0.632456	0.0701754	0.105263	0.140351	0.105263	0.105263	0.105263	0.105263	0.0221914
2.5 g/l	30	2	3	4	3	3	3	3	0.632456	0.0594059	0.0891089	0.118812	0.0891089	0.0891089	0.0891089	0.0891089	0.0187858
	45	2	3	4	3	3	3	3	0.632456	0.0555556	0.0833333	0.111111	0.0833333	0.0833333	0.0833333	0.0833333	0.0175682
	60	2	3	4	3	3	3	3	0.632456	0.0555556	0.0833333	0.111111	0.0833333	0.0833333	0.0833333	0.0833333	0.0175682

## Sheet: 6244
	Aurobasidium pullulans
	6244
Arsenic As(V)
		Colony diameter (mm)								TI
	Time (day)	1	2	3	4	5	6	Average	SD	1	2	3	4	5	6	Average	SD
	7	24	25	25	23	24	24	24.1667	0.752773	0.993103	1.03448	1.03448	0.951724	0.993103	0.993103	1	0.0311492
	15	27	28	28	26	26	27	27	0.894427	1	1.03704	1.03704	0.962963	0.962963	1	1	0.0331269
Control	30	30	32	33	30	31	32	31.3333	1.21106	0.957447	1.02128	1.05319	0.957447	0.989362	1.02128	1	0.0386509
	45	35	38	38	36	37	38	37	1.26491	0.945946	1.02703	1.02703	0.972973	1	1.02703	1	0.0341868
	60	40	42	43	40	41	42	41.3333	1.21106	0.967742	1.01613	1.04032	0.967742	0.991935	1.01613	1	0.0292998
	7	4	4	3	2	4	4	3.5	0.83666	0.165517	0.165517	0.124138	0.0827586	0.165517	0.165517	0.144828	0.0346204
	15	7	7	5	7	8	8	7	1.09545	0.259259	0.259259	0.185185	0.259259	0.296296	0.296296	0.259259	0.040572
2.5 g/L	30	9	9	7	9	9	9	8.66667	0.816497	0.287234	0.287234	0.223404	0.287234	0.287234	0.287234	0.276596	0.0260584
	45	10	11	10	11	11	11	10.6667	0.516398	0.27027	0.297297	0.27027	0.297297	0.297297	0.297297	0.288288	0.0139567
	60	14	15	14	14	15	15	14.5	0.547723	0.33871	0.362903	0.33871	0.33871	0.362903	0.362903	0.350806	0.0132514
	7	3	3	4	2	4	3	3.16667	0.752773	0.124138	0.124138	0.165517	0.0827586	0.165517	0.124138	0.131034	0.0311492
	15	5	5	6	5	6	6	5.5	0.547723	0.185185	0.185185	0.222222	0.185185	0.222222	0.222222	0.203704	0.020286
5.0 g/L	30	6	7	7	7	7	7	6.83333	0.408248	0.191489	0.223404	0.223404	0.223404	0.223404	0.223404	0.218085	0.0130292
	45	8	8	8	9	9	9	8.5	0.547723	0.216216	0.216216	0.216216	0.243243	0.243243	0.243243	0.22973	0.0148033
	60	9	9	10	10	9	10	9.5	0.547723	0.217742	0.217742	0.241935	0.241935	0.217742	0.241935	0.229839	0.0132514
	7	3	3	3	4	2	3	3	0.632456	0.124138	0.124138	0.124138	0.165517	0.0827586	0.124138	0.124138	0.0261706
	15	3	3	3	4	2	3	3	0.632456	0.111111	0.111111	0.111111	0.148148	0.0740741	0.111111	0.111111	0.0234243
7.5 g/L	30	3	3	3	4	2	3	3	0.632456	0.0957447	0.0957447	0.0957447	0.12766	0.0638298	0.0957447	0.0957447	0.0201848
	45	3	3	3	4	2	3	3	0.632456	0.0810811	0.0810811	0.0810811	0.108108	0.0540541	0.0810811	0.0810811	0.0170934
	60	3	3	3	4	2	3	3	0.632456	0.0725806	0.0725806	0.0725806	0.0967742	0.0483871	0.0725806	0.0725806	0.0153013
	7	2	3	2	4	3	3	2.83333	0.752773	0.0827586	0.124138	0.0827586	0.165517	0.124138	0.124138	0.117241	0.0311492
	15	2	3	2	4	3	3	2.83333	0.752773	0.0740741	0.111111	0.0740741	0.148148	0.111111	0.111111	0.104938	0.0278805
10.0 g/L	30	2	3	2	4	3	3	2.83333	0.752773	0.0638298	0.0957447	0.0638298	0.12766	0.0957447	0.0957447	0.0904255	0.0240247
	45	2	3	2	4	3	3	2.83333	0.752773	0.0540541	0.0810811	0.0540541	0.108108	0.0810811	0.0810811	0.0765766	0.0203452
	60	2	3	2	4	3	3	2.83333	0.752773	0.0483871	0.0725806	0.0483871	0.0967742	0.0725806	0.0725806	0.0685484	0.0182122
	7	3	2	2	3	4	2	2.66667	0.816497	0.124138	0.0827586	0.0827586	0.124138	0.165517	0.0827586	0.110345	0.0337861
	15	3	2	2	3	4	2	2.66667	0.816497	0.111111	0.0740741	0.0740741	0.111111	0.148148	0.0740741	0.0987654	0.0302406
12.5 g/L	30	3	2	2	3	4	2	2.66667	0.816497	0.0957447	0.0638298	0.0638298	0.0957447	0.12766	0.0638298	0.0851064	0.0260584
	45	3	2	2	3	4	2	2.66667	0.816497	0.0810811	0.0540541	0.0540541	0.0810811	0.108108	0.0540541	0.0720721	0.0220675
	60	3	2	2	3	4	2	2.66667	0.816497	0.0725806	0.0483871	0.0483871	0.0725806	0.0967742	0.0483871	0.0645161	0.0197539
Chromium Cr(VI)
		Colony diameter (mm)								TI
	Time (day)	1	2	3	4	5	6	Average	SD	1	2	3	4	5	6	Average	SD
	7	24	25	25	23	24	24	24.1667	0.752773	0.993103	1.03448	1.03448	0.951724	0.993103	0.993103	1	0.0311492
	15	27	28	28	26	26	27	27	0.894427	1	1.03704	1.03704	0.962963	0.962963	1	1	0.0331269
control	30	30	32	33	30	31	32	31.3333	1.21106	0.957447	1.02128	1.05319	0.957447	0.989362	1.02128	1	0.0386509
	45	35	38	38	36	37	38	37	1.26491	0.945946	1.02703	1.02703	0.972973	1	1.02703	1	0.0341868
	60	40	42	43	40	41	42	41.3333	1.21106	0.967742	1.01613	1.04032	0.967742	0.991935	1.01613	1	0.0292998
	7	4	3	4	3	3	4	3.5	0.547723	0.165517	0.124138	0.165517	0.124138	0.124138	0.165517	0.144828	0.0226644
	15	9	8	10	10	9	11	9.5	1.04881	0.333333	0.296296	0.37037	0.37037	0.333333	0.407407	0.351852	0.0388448
0.1 g/l	30	17	15	12	12	13	14	13.8333	1.94079	0.542553	0.478723	0.382979	0.382979	0.414894	0.446809	0.441489	0.0619401
	45	23	21	22	22	22	21	21.8333	0.752773	0.621622	0.567568	0.594595	0.594595	0.594595	0.567568	0.59009	0.0203452
	60	29	28	28	28	29	27	28.1667	0.752773	0.701613	0.677419	0.677419	0.677419	0.701613	0.653226	0.681452	0.0182122
	7	4	4	4	3	5	6	4.33333	1.0328	0.165517	0.165517	0.165517	0.124138	0.206897	0.248276	0.17931	0.0427364
	15	4	4	4	3	5	6	4.33333	1.0328	0.148148	0.148148	0.148148	0.111111	0.185185	0.222222	0.160494	0.0382517
0.5 g/l	30	4	4	4	3	5	6	4.33333	1.0328	0.12766	0.12766	0.12766	0.0957447	0.159574	0.191489	0.138298	0.0329616
	45	11	4	9	8	10	13	9.16667	3.0605	0.297297	0.108108	0.243243	0.216216	0.27027	0.351351	0.247748	0.0827162
	60	21	11	19	17	18	22	18	3.89872	0.508065	0.266129	0.459677	0.41129	0.435484	0.532258	0.435484	0.0943238
	7	3	4	5	4	4	5	4.16667	0.752773	0.124138	0.165517	0.206897	0.165517	0.165517	0.206897	0.172414	0.0311492
	15	3	4	5	4	4	5	4.16667	0.752773	0.111111	0.148148	0.185185	0.148148	0.148148	0.185185	0.154321	0.0278805
1.0 g/l	30	3	4	5	4	4	5	4.16667	0.752773	0.0957447	0.12766	0.159574	0.12766	0.12766	0.159574	0.132979	0.0240247
	45	3	4	5	4	4	5	4.16667	0.752773	0.0810811	0.108108	0.135135	0.108108	0.108108	0.135135	0.112613	0.0203452
	60	3	4	5	4	4	5	4.16667	0.752773	0.0725806	0.0967742	0.120968	0.0967742	0.0967742	0.120968	0.100806	0.0182122
	7	4	3	4	4	4	3	3.66667	0.516398	0.165517	0.124138	0.165517	0.165517	0.165517	0.124138	0.151724	0.0213682
	15	4	3	4	4	4	3	3.66667	0.516398	0.148148	0.111111	0.148148	0.148148	0.148148	0.111111	0.135802	0.0191258
2.5 g/l	30	4	3	4	4	4	3	3.66667	0.516398	0.12766	0.0957447	0.12766	0.12766	0.12766	0.0957447	0.117021	0.0164808
	45	4	3	4	4	4	3	3.66667	0.516398	0.108108	0.0810811	0.108108	0.108108	0.108108	0.0810811	0.0990991	0.0139567
	60	4	3	4	4	4	3	3.66667	0.516398	0.0967742	0.0725806	0.0967742	0.0967742	0.0967742	0.0725806	0.0887097	0.0124935

## Sheet: 5876
	Aurobasidium pullulans
	5876
Arsenic As(V)
		Colony diameter (mm)								TI
	Time (day)	1	2	3	4	5	6	Average	SD	1	2	3	4	5	6	Average	SD
	7	38	36	40	39	34	37	37.3333	2.16025	1.01786	0.964286	1.07143	1.04464	0.910714	0.991071	1	0.0578638
	15	42	39	44	43	34	39	40.1667	3.65605	1.04564	0.970954	1.09544	1.07054	0.846473	0.970954	1	0.0910219
Control	30	42	39	44	43	34	39	40.1667	3.65605	1.04564	0.970954	1.09544	1.07054	0.846473	0.970954	1	0.0910219
	45	42	39	44	43	34	39	40.1667	3.65605	1.04564	0.970954	1.09544	1.07054	0.846473	0.970954	1	0.0910219
	60	42	39	44	43	34	39	40.1667	3.65605	1.04564	0.970954	1.09544	1.07054	0.846473	0.970954	1	0.0910219
	7	4	2	2	2	2	3	2.5	0.83666	0.107143	0.0535714	0.0535714	0.0535714	0.0535714	0.0803571	0.0669643	0.0224105
	15	4	2	2	2	2	3	2.5	0.83666	0.0995851	0.0497925	0.0497925	0.0497925	0.0497925	0.0746888	0.0622407	0.0208297
2.5 g/L	30	4	2	2	2	2	3	2.5	0.83666	0.0995851	0.0497925	0.0497925	0.0497925	0.0497925	0.0746888	0.0622407	0.0208297
	45	4	2	2	2	2	3	2.5	0.83666	0.0995851	0.0497925	0.0497925	0.0497925	0.0497925	0.0746888	0.0622407	0.0208297
	60	4	2	2	2	2	3	2.5	0.83666	0.0995851	0.0497925	0.0497925	0.0497925	0.0497925	0.0746888	0.0622407	0.0208297
	7	2	3	2	5	2	1	2.5	1.3784	0.0535714	0.0803571	0.0535714	0.133929	0.0535714	0.0267857	0.0669643	0.0369216
	15	2	3	2	5	2	1	2.5	1.3784	0.0497925	0.0746888	0.0497925	0.124481	0.0497925	0.0248963	0.0622407	0.0343171
5.0 g/L	30	2	3	2	5	2	1	2.5	1.3784	0.0497925	0.0746888	0.0497925	0.124481	0.0497925	0.0248963	0.0622407	0.0343171
	45	2	3	2	5	2	1	2.5	1.3784	0.0497925	0.0746888	0.0497925	0.124481	0.0497925	0.0248963	0.0622407	0.0343171
	60	2	3	2	5	2	1	2.5	1.3784	0.0497925	0.0746888	0.0497925	0.124481	0.0497925	0.0248963	0.0622407	0.0343171
	7	3	3	2	4	2	3	2.83333	0.752773	0.0803571	0.0803571	0.0535714	0.107143	0.0535714	0.0803571	0.0758929	0.0201636
	15	3	3	2	4	2	3	2.83333	0.752773	0.0746888	0.0746888	0.0497925	0.0995851	0.0497925	0.0746888	0.0705394	0.0187412
7.5 g/L	30	3	3	2	4	2	3	2.83333	0.752773	0.0746888	0.0746888	0.0497925	0.0995851	0.0497925	0.0746888	0.0705394	0.0187412
	45	3	3	2	4	2	3	2.83333	0.752773	0.0746888	0.0746888	0.0497925	0.0995851	0.0497925	0.0746888	0.0705394	0.0187412
	60	3	3	2	4	2	3	2.83333	0.752773	0.0746888	0.0746888	0.0497925	0.0995851	0.0497925	0.0746888	0.0705394	0.0187412
	7	3	3	2	4	3	3	3	0.632456	0.0803571	0.0803571	0.0535714	0.107143	0.0803571	0.0803571	0.0803571	0.0169408
	15	3	3	2	4	3	3	3	0.632456	0.0746888	0.0746888	0.0497925	0.0995851	0.0746888	0.0746888	0.0746888	0.0157458
10.0 g/L	30	3	3	2	4	3	3	3	0.632456	0.0746888	0.0746888	0.0497925	0.0995851	0.0746888	0.0746888	0.0746888	0.0157458
	45	3	3	2	4	3	3	3	0.632456	0.0746888	0.0746888	0.0497925	0.0995851	0.0746888	0.0746888	0.0746888	0.0157458
	60	3	3	2	4	3	3	3	0.632456	0.0746888	0.0746888	0.0497925	0.0995851	0.0746888	0.0746888	0.0746888	0.0157458
	7	3	4	3	3	3	3	3.16667	0.408248	0.0803571	0.107143	0.0803571	0.0803571	0.0803571	0.0803571	0.0848214	0.0109352
	15	3	4	3	3	3	3	3.16667	0.408248	0.0746888	0.0995851	0.0746888	0.0746888	0.0746888	0.0746888	0.0788382	0.0101639
12.5 g/L	30	3	4	3	3	3	3	3.16667	0.408248	0.0746888	0.0995851	0.0746888	0.0746888	0.0746888	0.0746888	0.0788382	0.0101639
	45	3	4	3	3	3	3	3.16667	0.408248	0.0746888	0.0995851	0.0746888	0.0746888	0.0746888	0.0746888	0.0788382	0.0101639
	60	3	4	3	3	3	3	3.16667	0.408248	0.0746888	0.0995851	0.0746888	0.0746888	0.0746888	0.0746888	0.0788382	0.0101639
Chromium Cr(VI)
		Colony diameter (mm)								TI
	Time (day)	1	2	3	4	5	6	Average	SD	1	2	3	4	5	6	Average	SD
	7	38	36	40	39	34	37	37.3333	2.16025	1.01786	0.964286	1.07143	1.04464	0.910714	0.991071	1	0.0578638
	15	42	39	44	43	34	39	40.1667	3.65605	1.04564	0.970954	1.09544	1.07054	0.846473	0.970954	1	0.0910219
control	30	42	39	44	43	34	39	40.1667	3.65605	1.04564	0.970954	1.09544	1.07054	0.846473	0.970954	1	0.0910219
	45	42	39	44	43	34	39	40.1667	3.65605	1.04564	0.970954	1.09544	1.07054	0.846473	0.970954	1	0.0910219
	60	42	39	44	43	34	39	40.1667	3.65605	1.04564	0.970954	1.09544	1.07054	0.846473	0.970954	1	0.0910219
	7	2	2	3	1	3	2	2.16667	0.752773	0.0535714	0.0535714	0.0803571	0.0267857	0.0803571	0.0535714	0.0580357	0.0201636
	15	2	2	3	1	3	2	2.16667	0.752773	0.0497925	0.0497925	0.0746888	0.0248963	0.0746888	0.0497925	0.0539419	0.0187412
0.1 g/l	30	2	2	3	1	3	2	2.16667	0.752773	0.0497925	0.0497925	0.0746888	0.0248963	0.0746888	0.0497925	0.0539419	0.0187412
	45	2	2	3	1	3	2	2.16667	0.752773	0.0497925	0.0497925	0.0746888	0.0248963	0.0746888	0.0497925	0.0539419	0.0187412
	60	2	2	3	1	3	2	2.16667	0.752773	0.0497925	0.0497925	0.0746888	0.0248963	0.0746888	0.0497925	0.0539419	0.0187412
	7	1	2	1	1	2	3	1.66667	0.816497	0.0267857	0.0535714	0.0267857	0.0267857	0.0535714	0.0803571	0.0446429	0.0218704
	15	1	2	1	1	2	3	1.66667	0.816497	0.0248963	0.0497925	0.0248963	0.0248963	0.0497925	0.0746888	0.0414938	0.0203277
0.5 g/l	30	1	2	1	1	2	3	1.66667	0.816497	0.0248963	0.0497925	0.0248963	0.0248963	0.0497925	0.0746888	0.0414938	0.0203277
	45	1	2	1	1	2	3	1.66667	0.816497	0.0248963	0.0497925	0.0248963	0.0248963	0.0497925	0.0746888	0.0414938	0.0203277
	60	1	2	1	1	2	3	1.66667	0.816497	0.0248963	0.0497925	0.0248963	0.0248963	0.0497925	0.0746888	0.0414938	0.0203277
	7	3	3	2	3	3	3	2.83333	0.408248	0.0803571	0.0803571	0.0535714	0.0803571	0.0803571	0.0803571	0.0758929	0.0109352
	15	3	3	2	3	3	3	2.83333	0.408248	0.0746888	0.0746888	0.0497925	0.0746888	0.0746888	0.0746888	0.0705394	0.0101639
1.0 g/l	30	3	3	2	3	3	3	2.83333	0.408248	0.0746888	0.0746888	0.0497925	0.0746888	0.0746888	0.0746888	0.0705394	0.0101639
	45	3	3	2	3	3	3	2.83333	0.408248	0.0746888	0.0746888	0.0497925	0.0746888	0.0746888	0.0746888	0.0705394	0.0101639
	60	3	3	2	3	3	3	2.83333	0.408248	0.0746888	0.0746888	0.0497925	0.0746888	0.0746888	0.0746888	0.0705394	0.0101639
	7	3	2	2	3	5	3	3	1.09545	0.0803571	0.0535714	0.0535714	0.0803571	0.133929	0.0803571	0.0803571	0.0293423
	15	3	2	2	3	5	3	3	1.09545	0.0746888	0.0497925	0.0497925	0.0746888	0.124481	0.0746888	0.0746888	0.0272725
2.5 g/l	30	3	2	2	3	5	3	3	1.09545	0.0746888	0.0497925	0.0497925	0.0746888	0.124481	0.0746888	0.0746888	0.0272725
	45	3	2	2	3	5	3	3	1.09545	0.0746888	0.0497925	0.0497925	0.0746888	0.124481	0.0746888	0.0746888	0.0272725
	60	3	2	2	3	5	3	3	1.09545	0.0746888	0.0497925	0.0497925	0.0746888	0.124481	0.0746888	0.0746888	0.0272725

## Sheet: 6193
	Cladosporium herbarum
	6193
Arsenic As(V)
		Colony diameter (mm)								TI
	Time (day)	1	2	3	4	5	6	Average	SD	1	2	3	4	5	6	Average	SD
	7	10	8	8	7	9	10	8.66667	1.21106	1.15385	0.923077	0.923077	0.807692	1.03846	1.15385	1	0.139738
Control	15	15	12	12	13	15	15	13.6667	1.50555	1.09756	0.878049	0.878049	0.95122	1.09756	1.09756	1	0.110162
	30	22	19	19	21	22	21	20.6667	1.36626	1.06452	0.919355	0.919355	1.01613	1.06452	1.01613	1	0.0661094
	45	26	28	28	25	26	27	26.6667	1.21106	0.975	1.05	1.05	0.9375	0.975	1.0125	1	0.0454148
	60	32	33	33	31	32	32	32.1667	0.752773	0.994819	1.02591	1.02591	0.963731	0.994819	0.994819	1	0.0234023
	7	6	7	6	6	6	6	6.16667	0.408248	0.692308	0.807692	0.692308	0.692308	0.692308	0.692308	0.711538	0.0471056
2.5 g/L	15	8	9	7	7	8	7	7.66667	0.816497	0.585366	0.658537	0.512195	0.512195	0.585366	0.512195	0.560976	0.0597437
	30	11	12	11	11	12	12	11.5	0.547723	0.532258	0.580645	0.532258	0.532258	0.580645	0.580645	0.556452	0.0265027
	45	14	15	14	14	14	14	14.1667	0.408248	0.525	0.5625	0.525	0.525	0.525	0.525	0.53125	0.0153093
	60	15	16	15	15	16	15	15.3333	0.516398	0.466321	0.497409	0.466321	0.466321	0.497409	0.466321	0.476684	0.0160538
	7	4	3	2	2	4	3	3	0.894427	0.461538	0.346154	0.230769	0.230769	0.461538	0.346154	0.346154	0.103203
5.0 g/L	15	4	3	2	2	4	3	3	0.894427	0.292683	0.219512	0.146341	0.146341	0.292683	0.219512	0.219512	0.0654459
	30	4	3	2	2	4	3	3	0.894427	0.193548	0.145161	0.0967742	0.0967742	0.193548	0.145161	0.145161	0.0432787
	45	4	3	2	2	4	3	3	0.894427	0.15	0.1125	0.075	0.075	0.15	0.1125	0.1125	0.033541
	60	4	3	2	2	4	3	3	0.894427	0.124352	0.0932642	0.0621762	0.0621762	0.124352	0.0932642	0.0932642	0.027806
	7	3	3	2	3	3	3	2.83333	0.408248	0.346154	0.346154	0.230769	0.346154	0.346154	0.346154	0.326923	0.0471056
7.5 g/L	15	3	3	2	3	3	3	2.83333	0.408248	0.219512	0.219512	0.146341	0.219512	0.219512	0.219512	0.207317	0.0298718
	30	3	3	2	3	3	3	2.83333	0.408248	0.145161	0.145161	0.0967742	0.145161	0.145161	0.145161	0.137097	0.0197539
	45	3	3	2	3	3	3	2.83333	0.408248	0.1125	0.1125	0.075	0.1125	0.1125	0.1125	0.10625	0.0153093
	60	3	3	2	3	3	3	2.83333	0.408248	0.0932642	0.0932642	0.0621762	0.0932642	0.0932642	0.0932642	0.0880829	0.0126917
	7	4	4	2	3	2	2	2.83333	0.983192	0.461538	0.461538	0.230769	0.346154	0.230769	0.230769	0.326923	0.113445
10.0 g/L	15	4	4	2	3	2	2	2.83333	0.983192	0.292683	0.292683	0.146341	0.219512	0.146341	0.146341	0.207317	0.0719409
	30	4	4	2	3	2	2	2.83333	0.983192	0.193548	0.193548	0.0967742	0.145161	0.0967742	0.0967742	0.137097	0.0475738
	45	4	4	2	3	2	2	2.83333	0.983192	0.15	0.15	0.075	0.1125	0.075	0.075	0.10625	0.0368697
	60	4	4	2	3	2	2	2.83333	0.983192	0.124352	0.124352	0.0621762	0.0932642	0.0621762	0.0621762	0.0880829	0.0305656
	7	3	3	2	3	2	3	2.66667	0.516398	0.346154	0.346154	0.230769	0.346154	0.230769	0.346154	0.307692	0.0595844
12.5 g/L	15	3	3	2	3	2	3	2.66667	0.516398	0.219512	0.219512	0.146341	0.219512	0.146341	0.219512	0.195122	0.0377852
	30	3	3	2	3	2	3	2.66667	0.516398	0.145161	0.145161	0.0967742	0.145161	0.0967742	0.145161	0.129032	0.024987
	45	3	3	2	3	2	3	2.66667	0.516398	0.1125	0.1125	0.075	0.1125	0.075	0.1125	0.1	0.0193649
	60	3	3	2	3	2	3	2.66667	0.516398	0.0932642	0.0932642	0.0621762	0.0932642	0.0621762	0.0932642	0.0829016	0.0160538
Chromium Cr(VI)
		Colony diameter (mm)								TI
	Time (day)	1	2	3	4	5	6	Average	SD	1	2	3	4	5	6	Average	SD
	7	10	8	8	7	9	10	8.66667	1.21106	1.15385	0.923077	0.923077	0.807692	1.03846	1.15385	1	0.139738
	15	15	12	12	13	15	15	13.6667	1.50555	1.09756	0.878049	0.878049	0.95122	1.09756	1.09756	1	0.110162
control	30	22	19	19	21	22	21	20.6667	1.36626	1.06452	0.919355	0.919355	1.01613	1.06452	1.01613	1	0.0661094
	45	26	28	28	25	26	27	26.6667	1.21106	0.975	1.05	1.05	0.9375	0.975	1.0125	1	0.0454148
	60	32	33	33	31	32	32	32.1667	0.752773	0.994819	1.02591	1.02591	0.963731	0.994819	0.994819	1	0.0234023
	7	3	6	3	3	3	4	3.66667	1.21106	0.346154	0.692308	0.346154	0.346154	0.346154	0.461538	0.423077	0.139738
	15	3	6	3	3	3	4	3.66667	1.21106	0.219512	0.439024	0.219512	0.219512	0.219512	0.292683	0.268293	0.0886142
0.1 g/l	30	5	6	9	8	8	7	7.16667	1.47196	0.241935	0.290323	0.435484	0.387097	0.387097	0.33871	0.346774	0.0712239
	45	11	10	13	12	12	14	12	1.41421	0.4125	0.375	0.4875	0.45	0.45	0.525	0.45	0.053033
	60	15	14	19	20	22	25	19.1667	4.16733	0.466321	0.435233	0.590674	0.621762	0.683938	0.777202	0.595855	0.129554
	7	4	2	4	4	4	4	3.66667	0.816497	0.461538	0.230769	0.461538	0.461538	0.461538	0.461538	0.423077	0.0942111
	15	4	2	4	4	4	4	3.66667	0.816497	0.292683	0.146341	0.292683	0.292683	0.292683	0.292683	0.268293	0.0597437
0.5 g/l	30	4	2	4	4	4	4	3.66667	0.816497	0.193548	0.0967742	0.193548	0.193548	0.193548	0.193548	0.177419	0.0395079
	45	4	2	4	4	4	4	3.66667	0.816497	0.15	0.075	0.15	0.15	0.15	0.15	0.1375	0.0306186
	60	4	2	4	4	4	4	3.66667	0.816497	0.124352	0.0621762	0.124352	0.124352	0.124352	0.124352	0.11399	0.0253833
	7	2	4	4	4	3	3	3.33333	0.816497	0.230769	0.461538	0.461538	0.461538	0.346154	0.346154	0.384615	0.0942111
	15	2	4	4	4	3	3	3.33333	0.816497	0.146341	0.292683	0.292683	0.292683	0.219512	0.219512	0.243902	0.0597437
1.0 g/l	30	2	4	4	4	3	3	3.33333	0.816497	0.0967742	0.193548	0.193548	0.193548	0.145161	0.145161	0.16129	0.0395079
	45	2	4	4	4	3	3	3.33333	0.816497	0.075	0.15	0.15	0.15	0.1125	0.1125	0.125	0.0306186
	60	2	4	4	4	3	3	3.33333	0.816497	0.0621762	0.124352	0.124352	0.124352	0.0932642	0.0932642	0.103627	0.0253833
	7	5	3	4	4	4	2	3.66667	1.0328	0.576923	0.346154	0.461538	0.461538	0.461538	0.230769	0.423077	0.119169
	15	5	3	4	4	4	2	3.66667	1.0328	0.365854	0.219512	0.292683	0.292683	0.292683	0.146341	0.268293	0.0755704
2.5 g/l	30	5	3	4	4	4	2	3.66667	1.0328	0.241935	0.145161	0.193548	0.193548	0.193548	0.0967742	0.177419	0.049974
	45	5	3	4	4	4	2	3.66667	1.0328	0.1875	0.1125	0.15	0.15	0.15	0.075	0.1375	0.0387298
	60	5	3	4	4	4	2	3.66667	1.0328	0.15544	0.0932642	0.124352	0.124352	0.124352	0.0621762	0.11399	0.0321076

## Sheet: 6192
	Cladosporium herbarum
	6192
Arsenic As(V)
		Colony diameter (mm)								TI
	Time (day)	1	2	3	4	5	6	Average	SD	1	2	3	4	5	6	Average	SD
	7	20	20	21	21	21	23	21	1.09545	0.952381	0.952381	1	1	1	1.09524	1	0.0521641
Control	15	29	29	29	30	30	29	29.3333	0.516398	0.988636	0.988636	0.988636	1.02273	1.02273	0.988636	1	0.0176045
	30	30	30	30	31	31	30	30.3333	0.516398	0.989011	0.989011	0.989011	1.02198	1.02198	0.989011	1	0.0170241
	45	31	31	31	32	31	31	31.1667	0.408248	0.994652	0.994652	0.994652	1.02674	0.994652	0.994652	1	0.0130989
	60	32	32	32	32	32	33	32.1667	0.408248	0.994819	0.994819	0.994819	0.994819	0.994819	1.02591	1	0.0126917
	7	1	2	3	2	3	3	2.33333	0.816497	0.047619	0.0952381	0.142857	0.0952381	0.142857	0.142857	0.111111	0.0388808
2.5 g/L	15	3	2	3	2	3	3	2.66667	0.516398	0.102273	0.0681818	0.102273	0.0681818	0.102273	0.102273	0.0909091	0.0176045
	30	3	2	3	2	3	3	2.66667	0.516398	0.0989011	0.0659341	0.0989011	0.0659341	0.0989011	0.0989011	0.0879121	0.0170241
	45	3	2	3	2	3	3	2.66667	0.516398	0.0962567	0.0641711	0.0962567	0.0641711	0.0962567	0.0962567	0.0855615	0.0165689
	60	3	2	3	2	3	3	2.66667	0.516398	0.0932642	0.0621762	0.0932642	0.0621762	0.0932642	0.0932642	0.0829016	0.0160538
	7	4	3	2	4	4	1	3	1.26491	0.190476	0.142857	0.0952381	0.190476	0.190476	0.047619	0.142857	0.0602339
5.0 g/L	15	4	3	2	4	4	1	3	1.26491	0.136364	0.102273	0.0681818	0.136364	0.136364	0.0340909	0.102273	0.043122
	30	4	3	2	4	4	1	3	1.26491	0.131868	0.0989011	0.0659341	0.131868	0.131868	0.032967	0.0989011	0.0417004
	45	4	3	2	4	4	1	3	1.26491	0.128342	0.0962567	0.0641711	0.128342	0.128342	0.0320856	0.0962567	0.0405854
	60	4	3	2	4	4	1	3	1.26491	0.124352	0.0932642	0.0621762	0.124352	0.124352	0.0310881	0.0932642	0.0393237
	7	3	4	4	3	2	2	3	0.894427	0.142857	0.190476	0.190476	0.142857	0.0952381	0.0952381	0.142857	0.0425918
7.5 g/L	15	3	4	4	3	2	2	3	0.894427	0.102273	0.136364	0.136364	0.102273	0.0681818	0.0681818	0.102273	0.0304918
	30	3	4	4	3	2	2	3	0.894427	0.0989011	0.131868	0.131868	0.0989011	0.0659341	0.0659341	0.0989011	0.0294866
	45	3	4	4	3	2	2	3	0.894427	0.0962567	0.128342	0.128342	0.0962567	0.0641711	0.0641711	0.0962567	0.0286982
	60	3	4	4	3	2	2	3	0.894427	0.0932642	0.124352	0.124352	0.0932642	0.0621762	0.0621762	0.0932642	0.027806
	7	3	4	2	2	3	3	2.83333	0.752773	0.142857	0.190476	0.0952381	0.0952381	0.142857	0.142857	0.134921	0.0358463
10.0 g/L	15	3	4	2	2	3	3	2.83333	0.752773	0.102273	0.136364	0.0681818	0.0681818	0.102273	0.102273	0.0965909	0.0256627
	30	3	4	2	2	3	3	2.83333	0.752773	0.0989011	0.131868	0.0659341	0.0659341	0.0989011	0.0989011	0.0934066	0.0248167
	45	3	4	2	2	3	3	2.83333	0.752773	0.0962567	0.128342	0.0641711	0.0641711	0.0962567	0.0962567	0.0909091	0.0241531
	60	3	4	2	2	3	3	2.83333	0.752773	0.0932642	0.124352	0.0621762	0.0621762	0.0932642	0.0932642	0.0880829	0.0234023
	7	2	2	2	3	3	3	2.5	0.547723	0.0952381	0.0952381	0.0952381	0.142857	0.142857	0.142857	0.119048	0.026082
12.5 g/L	15	2	2	2	3	3	3	2.5	0.547723	0.0681818	0.0681818	0.0681818	0.102273	0.102273	0.102273	0.0852273	0.0186724
	30	2	2	2	3	3	3	2.5	0.547723	0.0659341	0.0659341	0.0659341	0.0989011	0.0989011	0.0989011	0.0824176	0.0180568
	45	2	2	2	3	3	3	2.5	0.547723	0.0641711	0.0641711	0.0641711	0.0962567	0.0962567	0.0962567	0.0802139	0.017574
	60	2	2	2	3	3	3	2.5	0.547723	0.0621762	0.0621762	0.0621762	0.0932642	0.0932642	0.0932642	0.0777202	0.0170276
Chromium Cr(VI)
		Colony diameter (mm)								TI
	Time (day)	1	2	3	4	5	6	Average	SD	1	2	3	4	5	6	Average	SD
	7	20	20	21	21	21	23	21	1.09545	0.952381	0.952381	1	1	1	1.09524	1	0.0521641
	15	29	29	29	30	30	29	29.3333	0.516398	0.988636	0.988636	0.988636	1.02273	1.02273	0.988636	1	0.0176045
control	30	30	30	30	31	31	30	30.3333	0.516398	0.989011	0.989011	0.989011	1.02198	1.02198	0.989011	1	0.0170241
	45	31	31	31	32	31	31	31.1667	0.408248	0.994652	0.994652	0.994652	1.02674	0.994652	0.994652	1	0.0130989
	60	32	32	32	32	32	33	32.1667	0.408248	0.994819	0.994819	0.994819	0.994819	0.994819	1.02591	1	0.0126917
	7	3	3	5	5	4	4	4	0.894427	0.142857	0.142857	0.238095	0.238095	0.190476	0.190476	0.190476	0.0425918
	15	3	3	5	5	4	4	4	0.894427	0.102273	0.102273	0.170455	0.170455	0.136364	0.136364	0.136364	0.0304918
0.1 g/l	30	3	3	5	5	4	4	4	0.894427	0.0989011	0.0989011	0.164835	0.164835	0.131868	0.131868	0.131868	0.0294866
	45	3	3	5	5	4	4	4	0.894427	0.0962567	0.0962567	0.160428	0.160428	0.128342	0.128342	0.128342	0.0286982
	60	3	3	5	5	4	4	4	0.894427	0.0932642	0.0932642	0.15544	0.15544	0.124352	0.124352	0.124352	0.027806
	7	3	4	3	4	4	3	3.5	0.547723	0.142857	0.190476	0.142857	0.190476	0.190476	0.142857	0.166667	0.026082
	15	3	4	3	4	4	3	3.5	0.547723	0.102273	0.136364	0.102273	0.136364	0.136364	0.102273	0.119318	0.0186724
0.5 g/l	30	3	4	3	4	4	3	3.5	0.547723	0.0989011	0.131868	0.0989011	0.131868	0.131868	0.0989011	0.115385	0.0180568
	45	3	4	3	4	4	3	3.5	0.547723	0.0962567	0.128342	0.0962567	0.128342	0.128342	0.0962567	0.112299	0.017574
	60	3	4	3	4	4	3	3.5	0.547723	0.0932642	0.124352	0.0932642	0.124352	0.124352	0.0932642	0.108808	0.0170276
	7	4	3	2	3	4	3	3.16667	0.752773	0.190476	0.142857	0.0952381	0.142857	0.190476	0.142857	0.150794	0.0358463
	15	4	3	2	3	4	3	3.16667	0.752773	0.136364	0.102273	0.0681818	0.102273	0.136364	0.102273	0.107955	0.0256627
1.0 g/l	30	4	3	2	3	4	3	3.16667	0.752773	0.131868	0.0989011	0.0659341	0.0989011	0.131868	0.0989011	0.104396	0.0248167
	45	4	3	2	3	4	3	3.16667	0.752773	0.128342	0.0962567	0.0641711	0.0962567	0.128342	0.0962567	0.101604	0.0241531
	60	4	3	2	3	4	3	3.16667	0.752773	0.124352	0.0932642	0.0621762	0.0932642	0.124352	0.0932642	0.0984456	0.0234023
	7	3	4	3	4	3	3	3.33333	0.516398	0.142857	0.190476	0.142857	0.190476	0.142857	0.142857	0.15873	0.0245904
	15	3	4	3	4	3	3	3.33333	0.516398	0.102273	0.136364	0.102273	0.136364	0.102273	0.102273	0.113636	0.0176045
2.5 g/l	30	3	4	3	4	3	3	3.33333	0.516398	0.0989011	0.131868	0.0989011	0.131868	0.0989011	0.0989011	0.10989	0.0170241
	45	3	4	3	4	3	3	3.33333	0.516398	0.0962567	0.128342	0.0962567	0.128342	0.0962567	0.0962567	0.106952	0.0165689
	60	3	4	3	4	3	3	3.33333	0.516398	0.0932642	0.124352	0.0932642	0.124352	0.0932642	0.0932642	0.103627	0.0160538

## Sheet: 6149
	Coniosporium uncinatum
	6149
Arsenic As(V)
		Colony diameter (mm)								TI
	Time (day)	1	2	3	4	5	6	Average	SD	1	2	3	4	5	6	Average	SD
	7	2	2	3	3	2	2	2.33333	0.516398	0.857143	0.857143	1.28571	1.28571	0.857143	0.857143	1	0.221313
Control	15	3	3	5	4	4	4	3.83333	0.752773	0.782609	0.782609	1.30435	1.04348	1.04348	1.04348	1	0.196375
	30	7	7	8	6	6	6	6.66667	0.816497	1.05	1.05	1.2	0.9	0.9	0.9	1	0.122474
	45	8	8	8	7	7	7	7.5	0.547723	1.06667	1.06667	1.06667	0.933333	0.933333	0.933333	1	0.0730297
	60	8	10	11	7	7	11	9	1.89737	0.888889	1.11111	1.22222	0.777778	0.777778	1.22222	1	0.210819
	7	2	2	2	1	2	3	2	0.632456	0.857143	0.857143	0.857143	0.428571	0.857143	1.28571	0.857143	0.271052
2.5 g/L	15	2	2	2	1	3	3	2.16667	0.752773	0.521739	0.521739	0.521739	0.26087	0.782609	0.782609	0.565217	0.196375
	30	2	2	2	1	3	3	2.16667	0.752773	0.3	0.3	0.3	0.15	0.45	0.45	0.325	0.112916
	45	2	2	2	1	3	3	2.16667	0.752773	0.266667	0.266667	0.266667	0.133333	0.4	0.4	0.288889	0.10037
	60	2	2	2	1	3	3	2.16667	0.752773	0.222222	0.222222	0.222222	0.111111	0.333333	0.333333	0.240741	0.0836414
	7	2	2	2	1	2	2	1.83333	0.408248	0.857143	0.857143	0.857143	0.428571	0.857143	0.857143	0.785714	0.174964
5.0 g/L	15	2	2	2	1	2	2	1.83333	0.408248	0.521739	0.521739	0.521739	0.26087	0.521739	0.521739	0.478261	0.1065
	30	2	2	2	1	2	2	1.83333	0.408248	0.3	0.3	0.3	0.15	0.3	0.3	0.275	0.0612372
	45	2	2	2	1	2	2	1.83333	0.408248	0.266667	0.266667	0.266667	0.133333	0.266667	0.266667	0.244444	0.0544331
	60	2	2	2	1	2	2	1.83333	0.408248	0.222222	0.222222	0.222222	0.111111	0.222222	0.222222	0.203704	0.0453609
	7	2	1	1	1	1	3	1.5	0.83666	0.857143	0.428571	0.428571	0.428571	0.428571	1.28571	0.642857	0.358569
7.5 g/L	15	2	2	1	2	1	3	1.83333	0.752773	0.521739	0.521739	0.26087	0.521739	0.26087	0.782609	0.478261	0.196375
	30	2	2	1	2	1	3	1.83333	0.752773	0.3	0.3	0.15	0.3	0.15	0.45	0.275	0.112916
	45	2	2	1	2	1	3	1.83333	0.752773	0.266667	0.266667	0.133333	0.266667	0.133333	0.4	0.244444	0.10037
	60	2	2	1	2	1	3	1.83333	0.752773	0.222222	0.222222	0.111111	0.222222	0.111111	0.333333	0.203704	0.0836414
	7	2	2	1	2	2	1	1.66667	0.516398	0.857143	0.857143	0.428571	0.857143	0.857143	0.428571	0.714286	0.221313
10.0 g/L	15	2	2	1	2	2	1	1.66667	0.516398	0.521739	0.521739	0.26087	0.521739	0.521739	0.26087	0.434783	0.134712
	30	2	2	1	2	2	1	1.66667	0.516398	0.3	0.3	0.15	0.3	0.3	0.15	0.25	0.0774597
	45	2	2	1	2	2	1	1.66667	0.516398	0.266667	0.266667	0.133333	0.266667	0.266667	0.133333	0.222222	0.068853
	60	2	2	1	2	2	1	1.66667	0.516398	0.222222	0.222222	0.111111	0.222222	0.222222	0.111111	0.185185	0.0573775
	7	2	2	3	2	2	3	2.33333	0.516398	0.857143	0.857143	1.28571	0.857143	0.857143	1.28571	1	0.221313
12.5 g/L	15	2	2	3	2	2	3	2.33333	0.516398	0.521739	0.521739	0.782609	0.521739	0.521739	0.782609	0.608696	0.134712
	30	2	2	3	2	2	3	2.33333	0.516398	0.3	0.3	0.45	0.3	0.3	0.45	0.35	0.0774597
	45	2	2	3	2	2	3	2.33333	0.516398	0.266667	0.266667	0.4	0.266667	0.266667	0.4	0.311111	0.068853
	60	2	2	3	2	2	3	2.33333	0.516398	0.222222	0.222222	0.333333	0.222222	0.222222	0.333333	0.259259	0.0573775
Chromium Cr(VI)
		Colony diameter (mm)								TI
	Time (day)	1	2	3	4	5	6	Average	SD	1	2	3	4	5	6	Average	SD
	7	2	2	3	3	2	2	2.33333	0.516398	0.857143	0.857143	1.28571	1.28571	0.857143	0.857143	1	0.221313
	15	3	3	5	4	4	4	3.83333	0.752773	0.782609	0.782609	1.30435	1.04348	1.04348	1.04348	1	0.196375
control	30	7	7	8	6	6	6	6.66667	0.816497	1.05	1.05	1.2	0.9	0.9	0.9	1	0.122474
	45	8	8	8	7	7	7	7.5	0.547723	1.06667	1.06667	1.06667	0.933333	0.933333	0.933333	1	0.0730297
	60	8	10	11	7	7	11	9	1.89737	0.888889	1.11111	1.22222	0.777778	0.777778	1.22222	1	0.210819
	7	4	2	4	4	4	4	3.66667	0.816497	1.71429	0.857143	1.71429	1.71429	1.71429	1.71429	1.57143	0.349927
	15	4	2	4	4	4	4	3.66667	0.816497	1.04348	0.521739	1.04348	1.04348	1.04348	1.04348	0.956522	0.212999
0.1 g/l	30	4	2	4	4	4	4	3.66667	0.816497	0.6	0.3	0.6	0.6	0.6	0.6	0.55	0.122474
	45	4	2	4	4	4	4	3.66667	0.816497	0.533333	0.266667	0.533333	0.533333	0.533333	0.533333	0.488889	0.108866
	60	4	2	4	4	4	4	3.66667	0.816497	0.444444	0.222222	0.444444	0.444444	0.444444	0.444444	0.407407	0.0907218
	7	2	4	4	4	3	3	3.33333	0.816497	0.857143	1.71429	1.71429	1.71429	1.28571	1.28571	1.42857	0.349927
	15	2	4	4	4	3	3	3.33333	0.816497	0.521739	1.04348	1.04348	1.04348	0.782609	0.782609	0.869565	0.212999
0.5 g/l	30	2	4	4	4	3	3	3.33333	0.816497	0.3	0.6	0.6	0.6	0.45	0.45	0.5	0.122474
	45	2	4	4	4	3	3	3.33333	0.816497	0.266667	0.533333	0.533333	0.533333	0.4	0.4	0.444444	0.108866
	60	2	4	4	4	3	3	3.33333	0.816497	0.222222	0.444444	0.444444	0.444444	0.333333	0.333333	0.37037	0.0907218
	7	3	2	3	2	2	3	2.5	0.547723	1.28571	0.857143	1.28571	0.857143	0.857143	1.28571	1.07143	0.234738
	15	3	2	3	2	2	3	2.5	0.547723	0.782609	0.521739	0.782609	0.521739	0.521739	0.782609	0.652174	0.142884
1.0 g/l	30	3	2	3	2	2	3	2.5	0.547723	0.45	0.3	0.45	0.3	0.3	0.45	0.375	0.0821584
	45	3	2	3	2	2	3	2.5	0.547723	0.4	0.266667	0.4	0.266667	0.266667	0.4	0.333333	0.0730297
	60	3	2	3	2	2	3	2.5	0.547723	0.333333	0.222222	0.333333	0.222222	0.222222	0.333333	0.277778	0.0608581
	7	2	3	4	3	2	3	2.83333	0.752773	0.857143	1.28571	1.71429	1.28571	0.857143	1.28571	1.21429	0.322617
	15	2	3	4	3	2	3	2.83333	0.752773	0.521739	0.782609	1.04348	0.782609	0.521739	0.782609	0.73913	0.196375
2.5 g/l	30	2	3	4	3	2	3	2.83333	0.752773	0.3	0.45	0.6	0.45	0.3	0.45	0.425	0.112916
	45	2	3	4	3	2	3	2.83333	0.752773	0.266667	0.4	0.533333	0.4	0.266667	0.4	0.377778	0.10037
	60	2	3	4	3	2	3	2.83333	0.752773	0.222222	0.333333	0.444444	0.333333	0.222222	0.333333	0.314815	0.0836414

## Sheet: 5820
	Coniosporium uncinatum
	5820
Arsenic As(V)
		Colony diameter (mm)								TI
	Time (day)	1	2	3	4	5	6	Average	SD	1	2	3	4	5	6	Average	SD
	7	9	10	9	10	9	9	9.33333	0.516398	0.964286	1.07143	0.964286	1.07143	0.964286	0.964286	1	0.0553283
Control	15	16	16	14	16	17	14	15.5	1.22474	1.03226	1.03226	0.903226	1.03226	1.09677	0.903226	1	0.0790158
	30	23	23	23	27	24	24	24	1.54919	0.958333	0.958333	0.958333	1.125	1	1	1	0.0645497
	45	25	24	24	28	25	26	25.3333	1.50555	0.986842	0.947368	0.947368	1.10526	0.986842	1.02632	1	0.0594294
	60	26	25	25	28	25	27	26	1.26491	1	0.961538	0.961538	1.07692	0.961538	1.03846	1	0.0486504
	7	6	5	5	4	5	4	4.83333	0.752773	0.642857	0.535714	0.535714	0.428571	0.535714	0.428571	0.517857	0.0806542
2.5 g/L	15	8	7	7	6	7	5	6.66667	1.0328	0.516129	0.451613	0.451613	0.387097	0.451613	0.322581	0.430108	0.066632
	30	10	9	9	8	9	7	8.66667	1.0328	0.416667	0.375	0.375	0.333333	0.375	0.291667	0.361111	0.0430331
	45	11	12	10	9	10	9	10.1667	1.16905	0.434211	0.473684	0.394737	0.355263	0.394737	0.355263	0.401316	0.0461465
	60	14	14	12	10	12	11	12.1667	1.60208	0.538462	0.538462	0.461538	0.384615	0.461538	0.423077	0.467949	0.0616185
	7	4	2	3	4	3	3	3.16667	0.752773	0.428571	0.214286	0.321429	0.428571	0.321429	0.321429	0.339286	0.0806542
5.0 g/L	15	7	4	3	5	7	6	5.33333	1.63299	0.451613	0.258065	0.193548	0.322581	0.451613	0.387097	0.344086	0.105354
	30	9	6	7	8	9	9	8	1.26491	0.375	0.25	0.291667	0.333333	0.375	0.375	0.333333	0.0527046
	45	12	8	10	11	10	12	10.5	1.51658	0.473684	0.315789	0.394737	0.434211	0.394737	0.473684	0.414474	0.0598648
	60	15	10	11	14	12	15	12.8333	2.13698	0.576923	0.384615	0.423077	0.538462	0.461538	0.576923	0.49359	0.0821914
	7	3	3	3	5	2	4	3.33333	1.0328	0.321429	0.321429	0.321429	0.535714	0.214286	0.428571	0.357143	0.110657
7.5 g/L	15	4	3	4	6	4	5	4.33333	1.0328	0.258065	0.193548	0.258065	0.387097	0.258065	0.322581	0.27957	0.066632
	30	7	6	6	8	6	8	6.83333	0.983192	0.291667	0.25	0.25	0.333333	0.25	0.333333	0.284722	0.0409663
	45	11	9	10	10	10	10	10	0.632456	0.434211	0.355263	0.394737	0.394737	0.394737	0.394737	0.394737	0.0249653
	60	12	10	10	12	12	12	11.3333	1.0328	0.461538	0.384615	0.384615	0.461538	0.461538	0.461538	0.435897	0.0397229
	7	5	2	3	3	4	5	3.66667	1.21106	0.535714	0.214286	0.321429	0.321429	0.428571	0.535714	0.392857	0.129756
10.0 g/L	15	5	3	4	5	4	5	4.33333	0.816497	0.322581	0.193548	0.258065	0.322581	0.258065	0.322581	0.27957	0.0526772
	30	6	6	6	7	6	5	6	0.632456	0.25	0.25	0.25	0.291667	0.25	0.208333	0.25	0.0263523
	45	9	9	9	11	10	9	9.5	0.83666	0.355263	0.355263	0.355263	0.434211	0.394737	0.355263	0.375	0.0330261
	60	10	10	10	12	11	10	10.5	0.83666	0.384615	0.384615	0.384615	0.461538	0.423077	0.384615	0.403846	0.0321792
	7	3	2	2	3	4	3	2.83333	0.752773	0.321429	0.214286	0.214286	0.321429	0.428571	0.321429	0.303571	0.0806542
12.5 g/L	15	3	2	2	3	4	3	2.83333	0.752773	0.193548	0.129032	0.129032	0.193548	0.258065	0.193548	0.182796	0.048566
	30	5	5	5	6	5	5	5.16667	0.408248	0.208333	0.208333	0.208333	0.25	0.208333	0.208333	0.215278	0.0170103
	45	6	6	7	7	7	7	6.66667	0.516398	0.236842	0.236842	0.276316	0.276316	0.276316	0.276316	0.263158	0.0203841
	60	6	6	7	7	7	7	6.66667	0.516398	0.230769	0.230769	0.269231	0.269231	0.269231	0.269231	0.25641	0.0198615
Chromium Cr(VI)
		Colony diameter (mm)								TI
	Time (day)	1	2	3	4	5	6	Average	SD	1	2	3	4	5	6	Average	SD
	7	9	10	9	10	9	9	9.33333	0.516398	0.964286	1.07143	0.964286	1.07143	0.964286	0.964286	1	0.0553283
	15	16	16	14	16	17	14	15.5	1.22474	1.03226	1.03226	0.903226	1.03226	1.09677	0.903226	1	0.0790158
control	30	23	23	23	27	24	24	24	1.54919	0.958333	0.958333	0.958333	1.125	1	1	1	0.0645497
	45	25	24	24	28	25	26	25.3333	1.50555	0.986842	0.947368	0.947368	1.10526	0.986842	1.02632	1	0.0594294
	60	26	25	25	28	25	27	26	1.26491	1	0.961538	0.961538	1.07692	0.961538	1.03846	1	0.0486504
	7	4	5	5	5	4	4	4.5	0.547723	0.428571	0.535714	0.535714	0.535714	0.428571	0.428571	0.482143	0.0586846
	15	7	7	7	8	6	7	7	0.632456	0.451613	0.451613	0.451613	0.516129	0.387097	0.451613	0.451613	0.0408036
0.1 g/l	30	10	8	9	9	8	9	8.83333	0.752773	0.416667	0.333333	0.375	0.375	0.333333	0.375	0.368056	0.0313655
	45	11	10	10	11	9	10	10.1667	0.752773	0.434211	0.394737	0.394737	0.434211	0.355263	0.394737	0.401316	0.0297147
	60	13	12	14	12	12	12	12.5	0.83666	0.5	0.461538	0.538462	0.461538	0.461538	0.461538	0.480769	0.0321792
	7	4	3	3	4	5	3	3.66667	0.816497	0.428571	0.321429	0.321429	0.428571	0.535714	0.321429	0.392857	0.0874818
	15	6	4	4	5	6	4	4.83333	0.983192	0.387097	0.258065	0.258065	0.322581	0.387097	0.258065	0.311828	0.0634317
0.5 g/l	30	7	5	5	6	7	5	5.83333	0.983192	0.291667	0.208333	0.208333	0.25	0.291667	0.208333	0.243056	0.0409663
	45	8	7	7	7	8	6	7.16667	0.752773	0.315789	0.276316	0.276316	0.276316	0.315789	0.236842	0.282895	0.0297147
	60	8	7	7	7	8	6	7.16667	0.752773	0.307692	0.269231	0.269231	0.269231	0.307692	0.230769	0.275641	0.0289528
	7	3	2	3	2	2	3	2.5	0.547723	0.321429	0.214286	0.321429	0.214286	0.214286	0.321429	0.267857	0.0586846
	15	3	2	3	2	2	3	2.5	0.547723	0.193548	0.129032	0.193548	0.129032	0.129032	0.193548	0.16129	0.0353369
1.0 g/l	30	3	2	3	2	2	3	2.5	0.547723	0.125	0.0833333	0.125	0.0833333	0.0833333	0.125	0.104167	0.0228218
	45	3	2	3	2	2	3	2.5	0.547723	0.118421	0.0789474	0.118421	0.0789474	0.0789474	0.118421	0.0986842	0.0216206
	60	3	2	3	2	2	3	2.5	0.547723	0.115385	0.0769231	0.115385	0.0769231	0.0769231	0.115385	0.0961538	0.0210663
	7	3	2	3	2	2	3	2.5	0.547723	0.321429	0.214286	0.321429	0.214286	0.214286	0.321429	0.267857	0.0586846
	15	3	2	3	2	2	3	2.5	0.547723	0.193548	0.129032	0.193548	0.129032	0.129032	0.193548	0.16129	0.0353369
2.5 g/l	30	3	2	3	2	2	3	2.5	0.547723	0.125	0.0833333	0.125	0.0833333	0.0833333	0.125	0.104167	0.0228218
	45	3	2	3	2	2	3	2.5	0.547723	0.118421	0.0789474	0.118421	0.0789474	0.0789474	0.118421	0.0986842	0.0216206
	60	3	2	3	2	2	3	2.5	0.547723	0.115385	0.0769231	0.115385	0.0769231	0.0769231	0.115385	0.0961538	0.0210663

[truncated: 23 more sheets: 6619, 6188, 5883, 6240, 6150, 5688, 5690, IRTA M2-F10, CBS 725.88, 6139, 6242, 5784, 5985, 6143, 6142, 6138, 5813, 6198, 6366, CBS 113389 …]
